# Supplementary material for: Ligand-Based Design of Selective Peptidomimetic uPA and TMPRSS2 Inhibitors with Arg Bioisosteres
Source: Int J Mol Sci. 2024 Jan 23;25(3):1375. doi: 10.3390/ijms25031375 (PMC10855164; doi:10.3390/ijms25031375)
Supplement: Supplementary file 1 [file ijms-25-01375-s001.zip]

Archive with 1 entries (1 files):
- ijms-2832275-supplementary.pdf
